# Supplementary material for: A 22-amino-acid peptide regulates tight junctions through occludin and cell apoptosis
Source: PeerJ. 2020 Nov 3;8:e10147. doi: 10.7717/peerj.10147 (PMC7646304; doi:10.7717/peerj.10147)
Supplement: Supplemental Information 1 [file peerj-08-10147-s001.zip]

Archive with 8 entries (7 files):
- supplemental files/Correlation analysis.xlsx
- supplemental files/Little size.xlsx
- supplemental files/Relation expression of mir-122-5p.xlsx
- supplemental files/Relation repression of occludin.xlsx
- supplemental files/Sperm density.xlsx
- supplemental files/Western blot.zip
- supplemental files/~$ reviewer.docx
- supplemental files/
