# Supplementary material for: A 22-amino-acid peptide regulates tight junctions through occludin and cell apoptosis
Source: PeerJ. 2020 Nov 3;8:e10147. doi: 10.7717/peerj.10147 (PMC7646304; doi:10.7717/peerj.10147)
Supplement: Supplemental Information 1 [file peerj-08-10147-s001.zip › supplemental files/Correlation analysis.xlsx]

## Sheet: Sheet1
	Occlidin			miR-122-5p
0	0.9989	0.9849	0.9956	0.040667	0.04065	0.0431
7	0.4544	0.4672	0.4453	0.055	0.05648	0.05467
17	0.2448	0.2531	0.2356	0.0863333	0.08697	0.08596
27	0.1487	0.1523	0.1853	0.129	0.1305	0.1285
37	0.2597	0.2543	0.2913	0.115333	0.1169	0.1149
47	0.321	0.3219	0.4199	0.0866667	0.08698	0.08647
