# Supplementary material for: A 22-amino-acid peptide regulates tight junctions through occludin and cell apoptosis
Source: PeerJ. 2020 Nov 3;8:e10147. doi: 10.7717/peerj.10147 (PMC7646304; doi:10.7717/peerj.10147)
Supplement: Supplemental Information 1 [file peerj-08-10147-s001.zip › supplemental files/Little size.xlsx]

## Sheet: Sheet1
	Control			Experiment
0	12	11	13	12	11	13
7d	12	13	14	9	8	8
17d	11	12	13	6	6	7
27d	10	12	11	3	4	4
37d	12	12	11	6	5	4
47d	13	12	11	6	7	8
