# Supplementary material for: A 22-amino-acid peptide regulates tight junctions through occludin and cell apoptosis
Source: PeerJ. 2020 Nov 3;8:e10147. doi: 10.7717/peerj.10147 (PMC7646304; doi:10.7717/peerj.10147)
Supplement: Supplemental Information 1 [file peerj-08-10147-s001.zip › supplemental files/Relation expression of mir-122-5p.xlsx]

## Sheet: Sheet1
	Control			Experiment
0	0.04067	0.04123	0.04043	0.0406	0.04065	0.0431
7d	0.04167	0.04166	0.04039	0.055	0.05648	0.05467
17d	0.03967	0.04027	0.03987	0.08633	0.08697	0.08596
27d	0.04098	0.04501	0.03988	0.129	0.1305	0.1285
37d	0.04202	0.04259	0.04019	0.1153	0.1169	0.1149
47d	0.03967	0.03956	0.04069	0.08666	0.08698	0.08647
