# Supplementary material for: A 22-amino-acid peptide regulates tight junctions through occludin and cell apoptosis
Source: PeerJ. 2020 Nov 3;8:e10147. doi: 10.7717/peerj.10147 (PMC7646304; doi:10.7717/peerj.10147)
Supplement: Supplemental Information 1 [file peerj-08-10147-s001.zip › supplemental files/Relation repression of occludin.xlsx]

## Sheet: Sheet1
	Control			Experient
0	0.9989	1.0011	0.999	0.9989	0.9849	0.9956
7d	0.9789	0.98	0.9987	0.4544	0.4672	0.4453
17d	0.998667	1.003	0.9589	0.2448	0.2531	0.2356
27d	0.957	0.9578	0.9659	0.1487	0.1523	0.1853
37d	0.99867	0.9956	0.9873	0.2597	0.2543	0.2913
47d	0.996667	0.9467	0.9651	0.321	0.3219	0.4199
