# Supplementary material for: A 22-amino-acid peptide regulates tight junctions through occludin and cell apoptosis
Source: PeerJ. 2020 Nov 3;8:e10147. doi: 10.7717/peerj.10147 (PMC7646304; doi:10.7717/peerj.10147)
Supplement: Supplemental Information 1 [file peerj-08-10147-s001.zip › supplemental files/Sperm density.xlsx]

## Sheet: Sheet1
	Control			Experiment
0	724.667	729.569	721.897	724.667	745.337	750.664
7d	735.632	750.564	734.587	437.778	456.156	420.36
17d	749.158	765.636	735.639	239.556	245.359	229.359
27d	728.477	753.159	762.136	164.333	169.256	159.246
37d	768.352	746.369	763.149	209.556	219.562	204.357
47d	756.484	753.159	713.595	283.445	289.357	276.54
